# Supplementary material for: Linkage Disequilibrium and Genome-Wide Association Mapping in Tetraploid Wheat (Triticum turgidum L.)
Source: PLoS One. 2014 Apr 23;9(4):e95211. doi: 10.1371/journal.pone.0095211 (PMC3997356; doi:10.1371/journal.pone.0095211)
Supplement: Table S2 — List of all of the MTAs identified for the four traits (PH, HD, PC, TKW) using the GLM and MLM. (XLSX) [file pone.0095211.s005.xlsx]

## Sheet: Table S2
						Plant Height								Heading Date								Protein Content								Thousand Kernel Weight
						Whole collection				Durum Sub-sample				Whole collection				Durum Sub-sample				Whole collection				Durum Sub-sample				Whole collection				Durum Sub-sample
		TRITICARTEAE	CONSENSUS			GLM		MLM		GLM		MLM		GLM		MLM		GLM		MLM		GLM		MLM		GLM		MLM		GLM		MLM		GLM		MLM
	Marker	Chrom.	Chrom.	cM	Loci Under selection	P value (Q)	R2	P value (Q + K)	R2	P value (Q)	R2	P value (Q + K)	R2	P value (Q)	R2	P value (Q + K)	R2	P value (Q)	R2	P value (Q + K)	R2	P value (Q)	R2	P value (Q + K)	R2	P value (Q)	R2	P value (Q + K)	R2	P value (Q)	R2	P value (Q + K)	R2	P value (Q)	R2	P value (Q + K)	R2
	Barc45	-	3A-2	38.1		4.79677e-05		0.0363744	0.0179734					0.0114573		0.0256916	0.0205817	0.0153359	0.0451967			0.0409906	0.0130964							3.3482e-06	0.0860035
	BJ274952	-	-	-		0.0044508	0.0156644																							0.000694735	0.0471857
	BQ170801	-	2B	10.5		0.00459615	0.0144113			0.0457107	0.0267961			0.0287105	0.00960949									0.00436995	0.0359161	0.00015422		0.00210203	0.0766472	0.00504501	0.0328647
	rPt0238	4A	4A	129.9	yes	0.0140193	0.011821															0.0289487	0.0153739							0.00701559	0.0305931
	rPt0996	3B	-	-																										0.0443674	0.0166194
	rPt3056	NA	-	-										0.0247435	0.0100807							0.0310425	0.0145912
	rPt3114	5B	5B-2	7.8														0.0117793		0.00408834	0.0721896													0.000317791		0.00473241	0.0627682
	rPt5412	NA	1B	182.3		0.0432309	0.00812219																							1.29662e-05	0.0782127
	rPt5853	3D	3B-1	58.5	yes	1.52735e-05	0.0356589							2.88213e-05	0.0351047							0.0358845	0.01453							0.0290135	0.0203943
	rPt6122	2B	2B	173	yes																	0.000676213		0.0352802	0.0193369
	rPt6127	5B	-	-	yes
	rPt7068	3B	3B-1	168	yes																									0.000106792	0.0626217
	rPt7889	5B	5B-1	153.5														0.0357047		0.0116379	0.0532383													0.000132007		0.00172188	0.0763618
	rPt7906	1B	1B	132.1		6.86595e-05	0.0309838																							9.87469e-06	0.0835601
	rPt7987	4A|7A	-	-	yes	0.0334912	0.00856808															0.0192005	0.0167366							0.00369815	0.0345228
	rPt9065	6A	-	-																										0.0042751	0.0337277
	tPt0228	5B	5B-1	37		0.00374555	0.016082			0.00125075	0.0683311			0.0467772	0.00806216
	tPt0602	4B	4B-2	70.9																										0.000196193	0.0585888
	tPt0877	6A	6A	35.2																										5.91205e-07	0.102431
	tPt0910	NA	6B	16.4		0.0308655	0.00872386															0.00124212	0.0321583
	tPt1002	3A	3A-2	120.3										0.00268718	0.0178849															0.0454183	0.0166522			0.00972678		0.0028445	0.0688152
	tPt1041	2A	2A-1	16.6	yes																															0.047123	0.0312107
	tPt1079	3B	3B-1	11.6																										0.000594469	0.049539			0.0235317	0.0361149
	tPt1143	3A	-	-														0.013771		0.0219646	0.0461695	0.000379348		0.0464928	0.0176481					0.0272116	0.0206729
	tPt1253	5B	5B-1	157485	yes
	tPt1366	3B	-	-	yes	8.70433e-05	0.0324993																							2.46271e-06	0.107724			0.0479921	0.0321289
	tPt1419	1A	1A-3	34.2																										0.00427656	0.0410829
	tPt1772	1B	-	-	yes	4.20795e-06	0.0380923			3.98323e-05		0.00198336	0.0785767	0.000904709	0.0222553			0.000317733		0.0496386	0.0316012					2.82713e-05		0.00543052	0.0598283
	tPt2163	2A	2A-3	9.7		8.48302e-09	0.0578076							0.0186537	0.0110608															0.0295855	0.0199821
	tPt2429	5A	-	-		0.00694829	0.014347							1.88646e-05	0.0369296							0.0151939	0.0185136
	tPt2481	2A	2A-1	9.5																										1.38917e-05	0.0762878
	tPt2833	6A	6A	34.6																										9.60167e-06	0.0844475
	tPt3136	2A	2A-2	30.1		1.61011e-05	0.0339771																							0.0136769	0.0249221
	tPt3144	5B	-	-		0.00735989	0.0132127																							1.47722e-08	0.125483
	tPt3599	3B	3B-1	174.3		0.00014576	0.027088			0.00349313	0.0581145			0.018498	0.0111521											0.0228405	0.0372007			0.0327395	0.0193724
	tPt3621	5B	-	-	yes																	0.0165859	0.0192594											0.0281799		0.0341134	0.0367424
	tPt3719	5B	-	-	yes
	tPt3786	6A	6A	152.1																										5.07957e-05	0.0665815
	tPt4184	5A	5A-2	34.6		0.0010319	0.0202001																			0.0358924	0.0309382
	tPt4209	6A	1A-1 / 6A	66,8 / 130,0																										0.00328433	0.0356126
	tPt4541	3B	3B-2	5.2										0.0073551	0.0143668							0.0180347	0.0170486							0.00190701	0.0397669
	tPt4602	2B	2A-1	10.1																										0.00392844	0.038768
	tPt4875	5B	-	-				0.0388065	0.01763																					0.00489991	0.0328254
	tPt4990	6B	-	-		0.00546607	0.0146574							0.000156024	0.0280564			0.016039	0.0449855
	tPt5080	1B	-	-	yes																													0.0376535	0.0295659
	tPt5249	1B	-	-	yes									0.000497301	0.0255901
	tPt5342	4B	-	-		0.0092162	0.0130263																							0.000124482	0.0588975
	tPt5413	1A	-	-										0.0122927	0.0122019							0.0434926	0.0127686
	tPt5675	1B	1B	26.5						0.0405698	0.0282195			0.036794	0.00866888
	tPt6091	1A|1B	1B	207.9		0.0269672	0.0091731							0.0298497	0.00924875
	tPt6278	6A	6A	50.7	yes																					0.0277551	0.0343512			0.0049468	0.032386
	tPt6376	3A	-	-																				0.0320394	0.0202925					0.0231276	0.0214014
	tPt6495	5A	5A-2	34.6		0.000785698	0.0209267																			0.035114	0.0309327
	tPt6661	6A	6A	157																										0.0127218	0.0255429
	tPt7183	5B	-	-	yes
	tPt7193	4A	-	-	yes
	tPt7362	7B	7B	203		0.00878696	0.0130723			0.0345737	0.0300179															0.0191166	0.0380952			0.025489	0.0204122
	tPt7492	3A	3A-2	126.7	yes													0.0308884	0.0381746															0.000237151		0.00172991	0.0775892
	tPt7980	1B	-	-	yes	1.08119e-05	0.0367323			0.0287326	0.0331252																			2.34055e-07	0.107493
	tPt8504	7B	7B	258.9	yes																									0.0300135	0.0200306
	tPt8831	NA	-	-														0.0234415	0.0406189
	tPt8937	2A	-	-	yes									0.000811237		0.00934707	0.0282704
	tPt9048	6A|6B	6B	130.3		0.000582858	0.0219965			0.0074442	0.0478009											0.0399137	0.0133062							0.0275815	0.0201028
	tPt9273	3B	3B-1	59.1		1.51115e-07	0.0493896							6.76175e-06	0.0388987			0.0480485	0.0302951											0.00176538	0.0397633
	tPt9702	5A	-	-										0.000675803	0.0231435							0.0163118	0.0182852							0.00126008	0.0430121
	tPt9948	4A|7A	7A-1	1.5																										0.00293073	0.0370307			0.00623407		0.0175084	0.0431569
	wPt0011	1A	-	-						0.0013281		0.0312288	0.0445065					0.0296005	0.0376293											0.0193043	0.022949
	wPt0036	3B	3B-1	193121	yes
	wPt0047	2B	2B	232.7		0.0428446	0.00870278																							0.000400062	0.0547132
	wPt0049	2B	2B	171.3																		0.0388198	0.0140507
	wPt0054	5B	5B-3	3.5																														0.0197487	0.0370184
	wPt0105	4A	4A	104.2	yes					0.0262664	0.0337676
	wPt0139	6A	6A	73.8		0.00576053	0.0142645																							3.35556e-11	0.165998
	wPt0142	3B|5B	3A-3	11	yes	0.00687181	0.0148765			0.0283382	0.0347022															0.00220983		0.0167034	0.0481452
	wPt0151	6B	6B	12.5		1.45445e-06	0.0441201							0.015828	0.0118853							0.00434845	0.0262392							6.85689e-05	0.0659331
	wPt0152	NA	5A-2	50.3		0.0311324	0.00889432					0.0371487	0.0349379
	wPt0162	4A	4A	65.6		0.00792565	0.013315
	wPt0189	2B	2B	177.9		0.0304597	0.00886774																							3.74018e-05	0.0698693
	wPt0196	1A	1A-1	21.7														0.0274868	0.0378794											0.011044	0.0275619
	wPt0202	1B	1B	113.7		0.0174378	0.0107056
	wPt0217	7B	7B	224.7																		0.00235048	0.0300359
	wPt0244	3A|3B	-	-																		0.00316165	0.0302943							7.98935e-05	0.0685977
	wPt0250	3B	-	-																										0.0178112	0.0233268
	wPt0277	2A	2A-1	24.5																										0.00353359	0.0383866
	wPt0280	3B	3B-2	3.6		0.04112	0.00776078							0.00447112	0.0159288
	wPt0286	3A	-	-										0.00199092	0.0187873			0.000541406		0.0305709	0.0384821					0.00880597	0.0473454			0.027424	0.0199927			0.0205709	0.0365439
	wPt0288	7A	7A-2	100949	yes
	wPt0302	3B	3B-1	24.8	yes	0.00486899	0.0168767							0.0220402	0.0115137			0.00253193		0.0285354	0.0458105
	wPt0308	1B	1B	0	yes					0.000609135		0.00679358	0.0695152					0.00135357	0.0779305
	wPt0343	3B	-	-																		0.0403657	0.0133531							0.00457074	0.0333659
	wPt0351	6B	6B	21.1	yes	0.000888077	0.0211201																							0.0433963	0.0172278
	wPt0357	6B	6A	69.5		0.000551998	0.0232677																							2.4225e-11	0.174521
	wPt0365	3B	3B-2	5.768										0.00676046	0.0178315
	wPt0393	7A	7A-2	24.1		0.0361747	0.00833485																							0.000623493	0.0475839
	wPt0398	3A	3A-2	174.1																		0.000173643		0.0427452	0.0200591									0.0360952		0.0139582	0.0515515
	wPt0459	1B	1B	141.6		0.00538408	0.0148193											0.0189522		0.044572	0.03316									0.00412116	0.0340934
	wPt0465	7B	-	-																		0.000274029	0.0430385
	wPt0470	6B	6B	60.2		0.00469922	0.0155224																							1.99901e-06		0.0154852	0.0264581	0.037637	0.0300353
	wPt0489	2B	2B	183.6		0.000182219	0.0258408							0.00190032	0.0189518
	wPt0494	7A|7B	7B	258.7						0.049095	0.0282062											0.0224292	0.0182052
	wPt0498	5B	5B-1	121																														0.00766283		0.0130651	0.0512993
	wPt0506	1B	1B	114.1		0.0449136	0.00816449
	wPt0531	3B	-	-																										1.53871e-09	0.140313
	wPt0538	4A|7A	4A	119.7		0.00326135	0.0168197
	wPt0544	3B	3B-1	118														0.0432371	0.0353693
	wPt0547	7B	-	-																		0.0393688	0.015361
	wPt0549	3A	-	-																										0.0363205	0.0204661
	wPt0562	6A	6A / 6B	12,3 / 14,1																										0.00140042	0.0436645
	wPt0595	1A	-	-														0.04358	0.0317892			0.00140997		0.0115002	0.0277857					0.0271581	0.0201922
	wPt0610	3B|4A	4A	123.5	yes																			0.037852	0.0186623
	wPt0615	2B	2B	89																												0.030813	0.0258932	0.0281642		0.0219684	0.048024
	wPt0655	1B	1B	31.3	yes	0.00951454	0.0127066							0.00119987	0.0207446
	wPt0665	3B	-	-																		0.00183454	0.0302259
	wPt0689	6A	6A	34.4																										7.08387e-05	0.0633613
	wPt0696	6A|6B	6B	129.9		0.0005719	0.0221754			0.0100539	0.044432											0.0388868	0.0133759							0.0183212	0.0229484
	wPt0697	2B	-	-		0.00442365	0.0153403																	0.0247271	0.0218595					6.50109e-06	0.0816925
	wPt0705	1B	-	-		0.00806084	0.0133865							0.0136776	0.012258
	wPt0707	5A	-	-												0.043203	0.0172584					0.0048864	0.0247645							8.89163e-09		0.0166717	0.0256851
	wPt0745	7A	-	-																										0.00522155	0.0331401			0.0170629		0.0237207	0.0409484
	wPt0763	4A	4A	129755	yes
	wPt0764	4A	-	-		0.00400488	0.0169538															0.00968089		0.0447855	0.0180272	0.0400754		0.0373788	0.0338966
	wPt0819	5B	5B-1	14.5		0.00785873	0.0133444																							0.00272639	0.0370021
	wPt0841	7B	7B	151.2		1.17328e-07	0.0467891			0.000685645		0.0446466	0.0344395																	1.9374e-06	0.0960533
	wPt0864	1A|6A	6A	26										0.0411027	0.00851385							0.0456215	0.0127197
	wPt0872	NA	4B-2	74.4		0.00943943	0.0127297															0.0124876	0.0195295							2.63582e-09	0.136814
	wPt0882	6B	6B	13.7		4.21988e-06	0.0383718							0.00539757	0.0153387							0.000787983	0.034912							0.000269855	0.0536449
	wPt0884	7B	7B	253.6	yes	0.000135192	0.0261556							0.00480392	0.0153822															4.82215e-05	0.0688732
	wPt0891	2B	2B	172.4																		0.00766074	0.0218332
	wPt0900	7B	-	-		0.0163464	0.0123006			0.00058541		0.0292505	0.0390509													0.00586116		0.00947535	0.0529608
	wPt0906	2B	2B	170.9		0.00766337	0.0136143															0.0103915		0.0423892	0.0188015					0.000264854	0.0545753
	wPt0919	3B	-	-		0.0183033		0.023642	0.0229156					0.0223666		0.0100811	0.0296036													0.0380143	0.0187508
	wPt0920	7B	7B	141.1																										0.0248638	0.0221915			0.00353483	0.0607791
	wPt0927	5B|5D	-	-	yes	0.0146331	0.0114953															0.0271375	0.0152655							1.53584e-06	0.0930125
	wPt0929	5B	-	-				0.040869	0.0171244																					0.00312251	0.0358663
	wPt0948	2B	-	-		0.00426568	0.017031																							0.000217037	0.0588318
	wPt0954	NA	-	-		0.00223024	0.0176081																							0.0407642	0.0174582
	wPt0980	NA	7B	152.4		0.0164972	0.0106894
	wPt0983	1B	-	-		0.00254993	0.017275							0.00245866	0.0180891															0.00787332	0.0290407
	wPt0986	6B	-	-				0.0276073	0.0206946
	wPt0990	3B	3B-2	42.2																						0.0169175		0.025503	0.0381863
	wPt0995	3B	3B-2	5.8										0.0172163	0.0128074
	wPt1007	4A	4A	125.7		3.14049e-05	0.0342323					0.0295359	0.0435716	7.63277e-06		0.00229657	0.0411358	0.00425736		0.0299892	0.0411341
	wPt1023	7A	-	-		7.79723e-09	0.0610324							0.00432136		0.0341582	0.0205248					0.0190351	0.0178139							6.69348e-06	0.0845074
	wPt1032	4B	-	-	yes	0.0186542	0.0104792																			0.0460287	0.0279767
	wPt1064	2B	2B	88.9																												0.0165405	0.0255213	0.0166404		0.0069404	0.0564527
	wPt1080	7A|7D	7A-2	96.9																		0.0357165	0.0136861
	wPt1091	4A	4A	89914	yes
	wPt1092	NA	-	-		2.79365e-05	0.0350505							0.021561		0.0363258	0.0187802													0.0123189	0.0286762
	wPt1121	6B	-	-						0.0291753	0.0331917			0.0494096	0.00795849			0.00373221	0.0662237			0.0127345	0.0199814
	wPt1132	7B	7B	215265	yes
	wPt1140	2B	2B	158.3	yes	0.00061303	0.0217608							0.0370384		0.0396972	0.0174536					0.0046882	0.0247409							1.17229e-06	0.0931975
	wPt11493	NA	4B-2	132.1	yes	0.0132542	0.0120301																							0.00794415	0.0308269			0.0123564	0.0431562
	wPt11509	4B	-	-		0.0376044	0.00794422																							0.00104513	0.0456982
	wPt1151	3B	-	-	yes																									1.9325e-09	0.138429
	wPt11536	3B	-	-	yes																									1.9325e-09	0.138429
	wPt1155	4A	4A	122.8		0.000503352	0.0227014																							0.00128662	0.0422235
	wPt11557	5B	-	-	yes																									1.9751e-06	0.0922319
	wPt1159	3B	3B-1	78268	yes
	wPt11612	NA	6A	151.3		0.0335099	0.00916782			0.0468269	0.0283418																			0.000192936	0.0616793
	wPt11619	3A	3A-2	96.5		0.0102313	0.0130471																							0.0100851	0.0292723
	wPt1163	7A	7A-2	80.2										0.0158917	0.0118493
	wPt1171	3B	-	-		0.00128119		0.00823823	0.0289927																					1.36103e-06	0.0931418
	wPt1191	3B	3B-1	59.2		6.5727e-06	0.0383292																							5.50337e-05	0.0668517
	wPt1238	1B	-	-	yes	3.09341e-07		0.0265348	0.0208571	3.20172e-05		0.00122545	0.091182	0.00119387	0.0227873			0.00756099		0.0473012	0.0336012					0.000301578		0.0125687	0.0487975
	wPt1247	1B	1B	130.2		0.00803943	0.0143062															0.00504243		0.0274191	0.022914					0.00121844	0.0448415
	wPt1261	5B|5D	5B-1	17.5						0.0398436	0.0284221
	wPt1262	4A	4A	95		0.000930477	0.0206482																							5.03152e-06	0.0839824
	wPt1272	4B	-	-	yes
	wPt1294	2B	2B	178.3		0.00107012	0.019889																							4.61223e-06	0.0832948			0.0316025	0.0315761
	wPt1302	5B	5B-1	5.6																										2.2253e-05	0.0751915
	wPt1313	1B	1B	216.5		0.00142154	0.0198725							0.0171357	0.0114342															0.00019466	0.0595422
	wPt1330	7B	-	-		0.0146501	0.0116824															0.04378	0.012877
	wPt1349	3B	3B-1	58.1	yes																									0.0452299	0.0167084
	wPt1353	3A	-	-	yes	0.0109554	0.0122163																							2.91452e-07	0.103928
	wPt1364	6B	-	-	yes	2.69074e-07		0.00548942	0.0351759	4.70931e-06		0.00125036	0.0920818	5.22234e-06		0.00773863	0.0305563	0.045223	0.032852							0.0246982	0.0373278
	wPt1370	5A	-	-										0.0017045	0.019425							0.0259662	0.0156936
	wPt1374	1B	1B	76.5		0.0081811	0.0139937							0.000460891	0.0265015
	wPt1375	6A	6A	159.3		0.000214387	0.0261328			0.0256164	0.034953			0.000750935		0.0324606	0.0192615	0.00155471		0.0276647	0.0419251									0.0346431	0.018994
	wPt1377	6A	6A	24.1																														0.0233595	0.0362501
	wPt1394	2B	-	-		0.00162342	0.020049							0.00514995	0.0165087							0.0194064		0.0168552	0.0272836
	wPt1420	5B	5B-1	15.7																										0.000804021	0.04971
	wPt1424	7A	-	-		3.95283e-08		0.0479017	0.0165551					0.00260032		0.0163418	0.0254773					0.0238853	0.0164529							9.76915e-06	0.080594
	wPt1429	7A	7A-3	138.4		0.0213487	0.0132723																							0.00141159	0.0526239
	wPt1441	7A	7A-2	23.6																										0.0254394	0.0208631
	wPt1457	5B	-	-				0.039667	0.0173372																					0.00545187	0.0320653
	wPt1507	NA	-	-	yes									0.0203705	0.0110282							0.000673644	0.036344											0.0282661		0.0283744	0.0374131
	wPt1516	3B|3D	3B-1	9.1														0.00813434		0.0404475	0.0344824
	wPt1550	4A	4A	95.5		0.000563837	0.0236952																							0.000144534	0.0627209
	wPt1557	NA	-	-				0.0427707	0.018306													0.00920928	0.0220371
	wPt1562	3A	3A-2	125.1										0.000718635		0.0394877	0.0180577	0.000443311		0.0258104	0.0410351					0.00854854		0.0483441	0.0297159	0.0255157	0.0209812			0.0214012	0.0364995
	wPt1603	1B	-	-																		0.000596351	0.0361649							1.08676e-05	0.077064
	wPt1615	2A|2D	2A-3	7.8										0.0200859	0.0109297																			0.0433627	0.0279546
	wPt1634	2B	2B	7.9		0.00714763	0.0135497							0.045314	0.00797321											0.00859109	0.0476416			0.00978704	0.0273209
	wPt1652	3A	-	-																		0.000173542	0.0430319							0.0016894	0.0400852
	wPt1672	1A|1B	1B	207.9		0.00989394	0.0125008							0.0223546	0.010376
	wPt1681	3A	-	-		6.22819e-05	0.0292316							0.00173197	0.0197437
	wPt1682	3B	-	-		0.00433353	0.0151819			0.00400628	0.0551463											0.017297	0.017588
	wPt1691	3B	-	-																														0.0109982		0.0109547	0.0501688
	wPt1694	3A	3A-2	146.3						0.00546478	0.056986
	wPt1715	7B	7B	203.4		0.0181615	0.0103574																			0.0117065	0.0466329			0.0385356		0.0468657	0.0180051
	wPt1722	2A	-	-		5.49578e-06	0.0396826							0.033436	0.00953168
	wPt1723	7B	7B	84.8	yes	0.0322077	0.010897							0.0160024	0.0134929
	wPt1725	6B	6B	35060	yes
	wPt1742	6A	6A	24.2																										0.00374825	0.0349337
	wPt1761	6B	6B	131.4	yes	6.1152e-05	0.0306067			0.0104905	0.0452576											0.0137815	0.0194804
	wPt1762	NA	-	-	yes	0.000298115	0.0246436																							0.00516234	0.0328016
	wPt1770	1A|1B	1B	216.5		0.0151149		0.0353788	0.0180523					0.0301434	0.00934019															5.37163e-06	0.0821886
	wPt1786	1A|1B	1B	208.1		0.015434	0.0137646
	wPt1817	NA	7B	152.6		0.0206734	0.0102185
	wPt1818	1B	1B	130.2		0.00361842	0.0161339															0.00214783	0.0289095							0.000195403	0.0579349
	wPt1822	3B	3B-2	5.7										0.0210142	0.0143913															0.0103606	0.0360198
	wPt1830	6B	-	-		0.028093	0.00935257																							4.60051e-06	0.0852704
	wPt1853	5B|7B	-	-	yes					0.0318623		0.0284937	0.0390522
	wPt1876	1B	-	-	yes																							0.0415002	0.0348833	0.0204145	0.023467
	wPt1888	3A	3A-2	157.1	yes													0.014777	0.0456875							0.0284724	0.0333898					0.0328771	0.0201678	0.00908478		0.0162349	0.0438729
	wPt1912	1B	-	-	yes	3.07885e-07	0.0512941			4.54153e-05		0.00210015	0.0778612	8.76577e-05	0.0324054			0.00186381	0.0756936							7.33448e-05		0.00675557	0.0572222
	wPt1920	2B	-	-										0.0299002	0.0101293
	wPt1923	3A	-	-																		0.000173542	0.0430319							0.0016894	0.0400852
	wPt1939	3A	-	-										0.0217239	0.0108401
	wPt1951	5B	-	-																										0.00469876	0.0329244
	wPt1972	1B	-	-																		0.000578016	0.0372145							2.26249e-05	0.0720285
	wPt1976	7A	7A-3	122.9	yes																			0.047044	0.0170696
	wPt2013	3D	3B-1	59		9.54837e-06	0.036304							1.27077e-05	0.0368656			0.0489558	0.0308075											0.0288069	0.0200422
	wPt2014	6A	1A-2	70.5																		0.00201541	0.0295938													0.0465434	0.0298705
	wPt2095	6B	6B	31.6		0.020694	0.0102711							0.038439	0.00874243
	wPt2106	2B	2B	25.4		0.0213407	0.010227																							0.00064982	0.0482623
	wPt2117	2B	-	-																										7.64199e-05	0.0703723
	wPt2133	6B	6B	20.5		0.00167174	0.018269			0.0134782	0.0410344
	wPt2144	3A	3A-2	171.1	yes					0.0211609	0.0354853																			0.000824893	0.0455972			0.00840206		0.00292502	0.0681567
	wPt2151	4A	4A	130						0.000680873	0.0838513							0.0391738	0.0348641			0.0192783	0.0175485
	wPt2162	6B	6B	134065	yes
	wPt2202	3B	3A-2	96.9		0.00853411	0.0129953
	wPt2221	NA	4A	49		0.00295228	0.0164899							0.0292994	0.00943621
	wPt2257	1B|6B	1B	147.2		0.000545695	0.022152			0.0283736	0.0322528																			0.0187184	0.0226877
	wPt2266	2B|7A	-	-	yes																									9.9622e-05	0.0620235
	wPt2274	2B	2B	172.9		0.000251412	0.027371															0.00834181	0.0233439							0.000224975	0.0590656
	wPt2280	3B	3B-1	168.2	yes					0.00082453	0.0737067							0.000124808		0.00939947	0.0582715					0.00113972		0.0108796	0.0502743	0.0134753	0.0257813			0.00804034	0.04839
	wPt2297	6B	6B	59.8		0.00279244	0.0173684																							4.3783e-07		0.0360356	0.0202869
	wPt2305	7B	7B	138.3				0.0178717	0.023828													0.0163006		0.0190981	0.0261117			0.0331168	0.0373004
	wPt2331	4A	4A	119.1																		0.0232896	0.0162137
	wPt2389	1B	1B	89.5																		0.000292901	0.0451061							0.000566245	0.0522025
	wPt2391	3B	-	-	yes	0.00211271	0.017754															0.0115584		0.0156609	0.0253905					1.60269e-06	0.0913322
	wPt2395	1B	-	-		0.000268386	0.0252766			0.00261122		0.0033734	0.0709299	0.00151454	0.0204034											0.00979959		0.0435697	0.0313563	0.0405502	0.0176071
	wPt2400	6B	-	-																										0.0033659	0.0355451			0.00187958		0.00142297	0.0807872
	wPt2416	3B	3B-2	6.2																		0.00161455	0.0301392							0.000363019	0.0522967
	wPt2431	NA	-	-		0.022813	0.0116638							0.0213102	0.0123225
	wPt2435	2A	2A-1	100		0.000231371	0.0255566											0.0336135	0.0351435													0.0447312	0.0184189
	wPt2449	7B	7B	248.4		0.000264531	0.0256195																							0.0244595		0.0491922	0.0179071
	wPt2465	6A	-	-																		0.000923678	0.0353492
	wPt2473	2A	-	-	yes
	wPt2491	3B	3B-2	38	yes																	0.0038799	0.0260882
	wPt2523	7A	7A-1	8768	yes
	wPt2525	4B|7A	-	-						0.0297868	0.0344135			0.0269708	0.0108492			0.0410072	0.034852
	wPt2527	1A	1A-1	21.8														0.0259863	0.0382605							0.0481031	0.0272759			0.00465973	0.0327676
	wPt2543	5A	5A-1	69.8	yes	0.00175038	0.0187882							0.0374408	0.00907479
	wPt2563	6A	6A	73.5		0.00766607	0.0165038																							5.87919e-11	0.184921
	wPt2564	6B	6B	108.9						0.0245329	0.0395586																							0.0177049		0.0193874	0.049311
	wPt2573	6A	6A	48.7		8.14585e-05	0.028766									0.0365032	0.0181387													5.7669e-10	0.147308
	wPt2600	2B	2B	77.2														0.00172489		0.0288688	0.0427858					0.00808347		0.029672	0.0407372	2.49186e-05	0.0746162
	wPt2632	6A	1A-2 / 6A	14,8 / 173,0	yes																	0.0162988		0.0183352	0.0250691					0.00632194	0.0312557			0.00515303		0.012258	0.0483806
	wPt2636	6A	6A	26										0.040974	0.00854442
	wPt2659	3A	3A-2	125.2										0.00206884	0.0191074			0.000541406		0.0305709	0.0384821					0.00880597	0.0473454			0.0116137	0.0267412			0.0205709	0.0365439
	wPt2664	NA	-	-														0.0103856		0.0466455	0.0330369
	wPt2689	6B	6B	17.7		0.00100767	0.020501			0.00672951	0.0491767											0.0425309	0.0131769
	wPt2694	1B	-	-																										0.0260026	0.021248			0.0236181		0.0427969	0.0318875
	wPt2696	2A	-	-		4.313e-13	0.0891202							0.000261219	0.026069															1.18418e-05	0.0767803
	wPt2706	1B	1B	37.4																								0.0142189	0.0473944	0.000307764	0.0551653
	wPt2714	6B	6B	19.9		0.0485834	0.00763503							0.0259194	0.0101583
	wPt2720	3B	3B-1	60.1										0.0296835	0.0100623			0.00731878	0.0636289
	wPt2724	2B	2B	175		1.10401e-07	0.0479528							1.92715e-05		0.00107488	0.0459287					0.00189099		0.0414276	0.0184849	0.00047814		0.00339869	0.0685634
	wPt2741	6A	-	-	yes																	0.0307647	0.0156761
	wPt2744	1B	1B	37.3																										0.000120417	0.0661441
	wPt2755	3A	-	-		3.73812e-06	0.0388392							0.00173076	0.0192821							0.0495195	0.0120474
	wPt2756	NA	-	-	yes													0.00841374		0.0465546	0.0330369
	wPt2757	3B	3B-1	20.8														0.0139907	0.0478439			0.0104242	0.0217789			0.0272153	0.0352607
	wPt2792	4A	-	-		0.00118193	0.0208934															0.000645065		0.0152139	0.0261082					2.44765e-05		0.0218922	0.024441
	wPt2822	6A	6A	49.1		0.00144645	0.0190762																							3.32716e-09	0.135161
	wPt2847	1A	1A-3	24.3		0.0207486	0.0101476																											0.0350546	0.0303851
	wPt2858	2A|2D	2A-3	7.6										0.0138083	0.0121262																			0.0433627	0.0279546
	wPt2885	5B	-	-										0.0361918	0.00876076															0.000486545		0.0365197	0.0195067
	wPt2929	2B	-	-																						0.0473615		0.0097675	0.0631842
	wPt2936	3B	3B-1	61.5		1.98139e-06	0.0451971							2.53849e-05	0.0375074															0.00263403	0.0391438
	wPt2942	3A	-	-	yes					0.0489317	0.02639																			0.000319203	0.0528783			0.0126977		0.00403004	0.0636334
	wPt2985	4A	-	-	yes																									1.38499e-05	0.0754769
	wPt2999	1B	1B	33.3	yes													0.0150086	0.0454818
	wPt3037	2A	2A-1	98		0.000279908	0.0273172							0.020262	0.0113368																	0.0301078	0.0216857
	wPt3046	3B	3B-1	56.3		1.44571e-06	0.050449							4.28087e-05	0.0375176															0.000918525	0.0504469
	wPt3049	5B	-	-	yes	3.372e-06	0.039593			0.00664196	0.0508572			0.00121439	0.0215335			0.00810726	0.0559082
	wPt3083	5A	-	-	yes	0.00527858		0.0260533	0.0208739																					4.29681e-11		0.00367055	0.0403473			0.0224033	0.0424968
	wPt3086	7B	7B	215.1	yes	0.00635598	0.0149229											0.0346848	0.0376262			3.88856e-06	0.0672267			0.0182151	0.0430272			1.30474e-05	0.0790265
	wPt3091	6A	6A	66.5		0.000171269	0.0253019																							6.32308e-12	0.187798
	wPt3103	1B	1B	51.5						0.0283368	0.0333709			0.0153989		0.0374792	0.0189284					0.00325404		0.00370318	0.0396871	0.0340879	0.0326655
	wPt3108	4A	4A	120.2																										2.27436e-05	0.0716768
	wPt3116	6B	6B	17.5						0.0485867	0.0262042																			0.000392745		0.0146753	0.0264652
	wPt3133	NA	-	-	yes													0.01813	0.0449998							0.00437817		0.0231185	0.043756
	wPt3147	7B	7B	44.6																										0.00632937	0.0335384
	wPt3162	2B	-	-		0.00372021	0.0160702							0.000728		0.0311483	0.0192834					0.00150388	0.0313346							3.08149e-06	0.0890695
	wPt3176	1B	-	-						0.0405698	0.0282195			0.036794	0.00866888
	wPt3198	1A	1A-1	26.8		4.71036e-05	0.0308321															0.00135311	0.0316864							0.00211907	0.0391489
	wPt3213	5B	5B-2	60.6																		0.0141852	0.0202419
	wPt3227	1B	1B	113.6		0.0153776	0.0119982																							7.81981e-05	0.0625889
	wPt3244	2A	2A-2	18.2		0.00279459	0.0154154
	wPt3247	6A	-	-		0.0472145	0.00747949			0.0231525	0.0345647
	wPt3255	4B	4B-2	132.2																										0.028717	0.0197886			0.0175385	0.0380373
	wPt3289	5B	-	-						0.0333027	0.0300945																			0.0136957	0.0256035
	wPt3309	6B	6B	61	yes																													0.045372	0.0282005
	wPt3342	3B	3B-2	23.9	yes									2.57315e-05	0.0349298																	0.00299367	0.0399653
	wPt3348	3A	-	-																		0.00058894	0.0371798							0.00112492	0.0449433
	wPt3376	6B	-	-																										3.88185e-07	0.105046
	wPt3383	2B	-	-		0.0019692	0.0178441																							6.05534e-07		0.0336134	0.0199982
	wPt3402	6B|7B	7B	259.5						0.00495769	0.057282																			0.0365702	0.019965
	wPt3403	7A	7A-3	122977	yes
	wPt3411	1B	-	-		3.12613e-06	0.0421001			5.58892e-05		0.0019159	0.0797343	0.000141094		0.0307867	0.0206328	0.00299879	0.0691009							0.000119002		0.0130523	0.0520951
	wPt3424	6B	6B	31.6		0.0338049	0.00841075
	wPt3425	7A	-	-														0.0243435	0.0397417											0.0147068	0.0248774
	wPt3449	4A	4A	121.2														0.0141253		0.0126357	0.0514996
	wPt3451	1B	1B	90.7																		0.00357673	0.0271477							0.000130535	0.0606991
	wPt3457	5B	-	-	yes																									0.0410361		0.0341565	0.0199454
	wPt3468	6A	6A	25.4																										0.00858255	0.028337
	wPt3476	2B	-	-		0.00162954	0.018975							0.0149861	0.0126195															0.0175057	0.02471
	wPt3480	3D	3B-2	23.8																		0.0374368	0.0144202													0.0459973	0.0317369
	wPt3509	5A	5A-1	68.9		0.0215664	0.00997441							0.0155498	0.0116559			0.0248926	0.0391765							0.0413761	0.0289181
	wPt3524	6A	6A	34.4																										5.49423e-05	0.0660097
	wPt3526	6B	-	-																										3.57082e-07	0.102319
	wPt3533	7B	-	-	yes	0.00290727	0.0182427															0.0288203		0.00908781	0.0305227
	wPt3536	3B	3B-1	24.9		0.00460989	0.0164664							0.0122828		0.0264138	0.0221475	0.00190997		0.0258397	0.0458758					0.0335692	0.0361311
	wPt3560	1A	-	-	yes	0.00435532	0.0158409							0.000639317		0.0238558	0.0219426					0.0301554	0.0153227
	wPt3572	7A	7A-1	9																										0.000194575		0.0294199	0.021206	0.0444245	0.028923
	wPt3579	1B	1B	112.5		0.0100105	0.0135942
	wPt3582	1B	-	-	yes													0.0150086	0.0454818
	wPt3606	NA	6B	94.2														0.0381661	0.034334											0.0138177	0.0264343
	wPt3611	2A	2A-1	24.5																										0.000482277	0.0497025
	wPt3648	7A	7A-2	27.5	yes	0.00597816	0.0159567
	wPt3651	2B	2B	183.6		0.000143145	0.0274513							0.00147442	0.0201593
	wPt3655	4A	4A	98040	yes
	wPt3661	5B	5B-1	111.3				0.0101929	0.0299498			0.0456873	0.0377047
	wPt3695	2B	-	-	yes
	wPt3698	1A	-	-		0.0231662	0.00970012							0.00055932	0.0236785			0.0288562	0.0368923											0.0333762	0.0188784
	wPt3723	7B	-	-		0.00055849	0.0269391			0.0416322	0.0322959																			4.04628e-06	0.0989899
	wPt3729	4A	4A	125.8	yes	0.000116757	0.0294963					0.041324	0.0344859	2.9181e-05		0.00350406	0.0369038	0.010738	0.0538629
	wPt3730	7B	7B	145.3		5.82046e-05	0.0297868															0.0497031	0.0131296
	wPt3744	2A	2A-1	24.5																										0.00191636	0.0431846
	wPt3753	1B	1B	28																		0.0207916	0.0172521
	wPt3755	2B	-	-		0.0196049	0.0102403																							0.00496329	0.0322273
	wPt3763	5B	5B-2	0	yes
	wPt3766	4A	4A	103.8	yes					0.0337697	0.0302833
	wPt3774	6B	6B	9.5	yes																	0.000865366	0.0347311
	wPt3796	4A	4A	118.5	yes																									1.04741e-06	0.0988289
	wPt3804	4B	-	-	yes									0.0292756	0.00951171															4.22675e-05	0.0681261
	wPt3810	4A	4A	92.8				0.0168439	0.0236735																					0.0168841	0.0237327
	wPt3816	3A	3A-2	125										0.0019898	0.0189315			0.000661796		0.0454078	0.0332709					0.00693427		0.0322922	0.0351673	0.023074	0.0214418			0.0228394	0.0355238
	wPt3837	NA	-	-		0.0140521	0.0116829																							0.00867718	0.0308193
	wPt3883	7A	7A-2	84.7										0.00206528		0.015699	0.0252348							0.0426956	0.0189733					0.00117513	0.0458797
	wPt3904	1A	-	-																												0.0323621	0.0223529
	wPt3921	3B	3B-1	14.4		0.0256343	0.00955416			0.0381988	0.0291779			0.0279647	0.00959927			0.00207111		0.0272503	0.0404019					0.0458947	0.0279416
	wPt3931	5B|5D|7D	-	-						0.0358861	0.0303925
	wPt3949	2B	-	-	yes													0.0169897	0.045101											8.75931e-07	0.0994586
	wPt3965	6A	6A	51.9		0.0124637	0.0131609																							5.13468e-09	0.145962
	wPt3978	3A	3A-2	157.2														0.014777	0.0456875							0.0284724	0.0333898					0.0442601	0.0180349	0.00908478		0.0162349	0.0438729
	wPt3991	4B	4B-2	64.5	yes					0.00898337	0.0458512																			0.00144923	0.0428624
	wPt4010	7B	7B	203.4		0.00886706	0.0130207			0.032818	0.0309078															0.0214698	0.0369382			0.0283159	0.019875
	wPt4016	6A	6A	26.9																										0.00273959	0.037098
	wPt4025	7B	7B	146.5	yes	0.0152384	0.011497
	wPt4043	5A	5A-2	43.9														0.0445169	0.0323136			0.0264862	0.0161011
	wPt4049	5B	-	-	yes
	wPt4072	2B	-	-	yes
	wPt4119	6B	-	-																												0.0150364	0.0291705
	wPt4127	3B	3B-1	120.5														0.0312859	0.0373458
	wPt4133	2B	-	-	yes													0.0188489	0.0424753
	wPt4142	6B	-	-		0.0454862	0.00750996															0.00989738	0.0208536							4.4782e-06	0.0842367
	wPt4172	7A	-	-																		0.0312558	0.0149688
	wPt4177	1A	1A-1	16.5																										0.00059167	0.0513759
	wPt4194	3B	3B-2	34201	yes
	wPt4195	2D	2B	68.7						0.00831717	0.0489875			0.0238873	0.0109876			0.00958944	0.0544911							0.00463642	0.0597406
	wPt4209	3B	-	-	yes	0.00708336	0.0156416																							0.00243571	0.0412437
	wPt4220	3B|3D|7A	-	-																		0.0322459	0.0157064							0.0136468	0.0274201
	wPt4229	6A	6A	163.2										0.0425538	0.00847793									0.0312167	0.0202666					1.94412e-10	0.156496			0.037433		0.0469955	0.0300001
	wPt4241	4A	4A	121018	yes
	wPt4248	5A	5A-1	70.6		0.0034466	0.0160714							0.0181193	0.0111609															0.0428515	0.0169594
	wPt4258	7B	7B	184816	yes
	wPt4270	6A	6A	25.2																										0.00113639	0.0436586
	wPt4280	4B	-	-										0.0146703	0.0123574							8.89963e-08		0.0237774	0.0224841					0.0045204	0.0340913
	wPt4281	5B	-	-						0.0191378	0.0367395																			0.0403975	0.0173616			0.0432113	0.0279944
	wPt4292	3D	3B-1	59.1		1.93216e-06	0.0427197							4.20868e-06	0.0422916															0.0115708	0.0268326
	wPt4298	7B	7B	203.4		0.00514575	0.016723			0.0257115	0.0347879			0.0377254	0.00997245											0.0190266	0.0391657
	wPt4300	7B	7B	215.1		0.0116808	0.0120879															7.3016e-06	0.0611202			0.0301799	0.0330639			4.41842e-05	0.067766
	wPt4323	NA	7B	152.4		0.0194087	0.0104953
	wPt4345	7A	7A-2	92.8		0.0161697	0.0112907							0.043624	0.00835285
	wPt4361	1B	1B	208.3										0.00735158	0.0148622																			0.00112194		0.00526014	0.0612638
	wPt4364	3B	-	-	yes									6.44674e-05		0.0390537	0.0177076
	wPt4366	1B	1B	26.3						0.0405698	0.0282195			0.036794	0.00866888
	wPt4367	5B	5B-1	131.1		0.00539783	0.0144803																							0.000243062	0.0543122
	wPt4370	3B	3B-2	3.6										0.00334648	0.0221039
	wPt4398	3A	3A-2	146.4	yes					0.000251687		0.0418739	0.0332619
	wPt4408	1A	1A-3	24.5		0.0253569	0.0105445																											0.0288551	0.0350615
	wPt4412	3B	3B-2	8453	yes
	wPt4419	5A	-	-	yes																									0.000393753	0.0518541
	wPt4424	4A	4A	122.9		0.00795451	0.0145357																							0.00632058	0.0339747
	wPt4445	6A	6A	164		0.000244228	0.0253924							0.0132468	0.0124264							0.00632006		0.00518622	0.0344524
	wPt4448	5B	5B-2	44.5														0.0396766	0.0345939			0.0155041	0.020402							0.0309047	0.0201173
	wPt4489	7A	-	-		0.0476624	0.0077176																							0.00108363	0.044454
	wPt4533	2A	2A-1	21.2										0.00953613		0.0382754	0.017761																			0.0112011	0.0490052
	wPt4545	3A	3A-2	168.5		0.0141778	0.011087											0.0190558	0.0430878							0.0391231	0.0299573			0.0203075	0.022612			0.00982477		0.0249738	0.039473
	wPt4560	6B	-	-		0.000162715	0.0293273			0.00420509	0.0571646											0.0362551	0.0148529			0.0303179	0.0343155
	wPt4577	5B	-	-	yes	0.0270206	0.00997418																							1.66232e-06	0.098579
	wPt4596	4A	4A	109		5.60193e-05		0.016009	0.02379					0.0244713	0.0100899
	wPt4605	1B	1B	33.9														0.0150086	0.0454818
	wPt4607	4B	-	-	yes																									2.39927e-05		0.0444513	0.0178755
	wPt4651	1B	1B	215.6		0.013259		0.0324203	0.0186675																					4.63199e-06	0.0832638
	wPt4658	1A	1A-3	25.8		0.0321968	0.00934141			0.0231794	0.0365228			0.00605868	0.0160608
	wPt4660	4A	4A	53		0.0195367		0.0157202	0.0246454					0.0217689	0.0112652									0.0301539	0.0228331					3.31149e-05	0.0730446
	wPt4663	3D	-	-	yes	0.00912019	0.0128816							0.0469791	0.00777646									0.0152708	0.0265745					6.23685e-08	0.116787
	wPt4666	1A	-	-																		0.000131556	0.0458393
	wPt4673	7B	-	-	yes
	wPt4676	1A	1A-1	31.4	yes	0.00111999	0.0230454																	0.0385231	0.0223866					1.93763e-09	0.156304			0.0386519	0.0332811
	wPt4677	5B	-	-	yes	0.00914739	0.0127829							3.75788e-06		0.0256009	0.0205925
	wPt4678	6B	6B	18.5		4.21988e-06	0.0383718							0.00539757	0.0153387							0.000787983	0.034912							0.000269855	0.0536449
	wPt4680	4A	4A	128.9		0.0265041	0.00926634
	wPt4688	1B	1B	171.1		6.73034e-06	0.036884																							3.63042e-05	0.071134
	wPt4702	1B	-	-										0.0184475	0.0110882							0.00312539	0.0277692											0.0150212	0.0412909
	wPt4726	1B	1B	40				0.0201109	0.0232306			0.0375145	0.0356897
	wPt4728	1B	-	-	yes									2.92595e-05		0.0324857	0.0189005					0.000124107	0.0453752
	wPt4735	1A|1B	1A-1	4.2	yes	0.000485391	0.0230706							0.000233119		0.0275837	0.0200691					0.0198827	0.0166924							0.0413947	0.0173936
	wPt4742	6B	6B	61.4																										0.00761913		0.023043	0.0229742	0.00416061		0.00891194	0.0521723
	wPt4773	2B	-	-	yes	0.00606124	0.0149314															0.0266927	0.0156308							0.000936862	0.0456096
	wPt4814	7B	-	-		6.17098e-05	0.0334882			0.0257766	0.0381597			0.000247285		0.0461528	0.0172593	0.0117489	0.0562184			0.0125189	0.0208799			0.000984342		0.0311855	0.0401092	0.000192057	0.0607611
	wPt4831	7A	7A-3	97.4		0.00770106	0.0136828
	wPt4861	2A	-	-		2.40591e-10	0.0694183							0.0186381	0.0115421															0.00101176	0.0482404
	wPt4877	7A	7A-3	41.7												0.0494586	0.0159679
	wPt4886	1A	-	-	yes
	wPt4892	2B	-	-	yes																			0.0127483	0.0283473	0.00213604		0.000918125	0.0901909	0.0228117	0.0223286
	wPt4917	2B	2B	167.1	yes	0.00148735	0.0189381							0.000341152	0.025241									0.0392994	0.0184666					0.00122694	0.0426905
	wPt4931	4B	4B-2	78.5		0.00876692	0.012875															0.0111604	0.0199948							2.38773e-09	0.136968
	wPt4936	5B	-	-	yes																									0.000326647	0.053657
	wPt4991	3D	3B-2	23.3																										0.038623	0.0178754
	wPt5011	1B	1B	124.3		0.00351242	0.0172316																							9.03703e-06	0.0829411
	wPt5037	6B	6B	117.3		0.0488503	0.0080174							0.00185194	0.0206529															0.0094477	0.0292443
	wPt5055	4A	4A	122.6				0.0325269	0.0188018
	wPt5061	1B	1B	158.5		0.0354962	0.00867172																							0.0158665	0.0249632
	wPt5064	3B	3B-1	22.9		0.000275234	0.0234006							3.77055e-06		0.00199309	0.040613
	wPt5069	7B	7B	258.8										0.0422489	0.00808572
	wPt5092	5B	7A-1	3.9																										5.97914e-10	0.146494			0.000396106		0.00158597	0.0770701
	wPt5112	4A	4A	123.3																		0.002462		0.00425096	0.039201	0.0297046	0.0328921
	wPt5118	5B	-	-	yes																									4.15348e-05		0.0038817	0.0374377
	wPt5125	3A	3A-2	126.7														0.0497369	0.0307297															0.000628518		0.00199647	0.074136
	wPt5127	NA	-	-	yes
	wPt5133	3A	3A-2	126.7														0.0170627	0.046437															0.000221872		0.00151438	0.0786283
	wPt5135	NA	5A-2	50.1		0.0489629	0.00727954					0.0373258	0.0348579
	wPt5138	7B	7B	244.6		2.11273e-05		0.0436169	0.0173953	2.12956e-05		0.00949716	0.0553878					0.0425321	0.0335113											0.000127015	0.0637244
	wPt5172	4A	4A	129.8		0.0137642	0.0147281																							0.00497952	0.0391872
	wPt5181	1A	-	-																		0.0435723	0.0127378							1.44057e-06	0.0924651
	wPt5215	3D	3B-1	58.9		3.79539e-06	0.0374315							2.91113e-05	0.0331787			0.0462818	0.0309896			0.0393893	0.013153							0.00533184	0.0326382
	wPt5217	1B	-	-										0.0267237	0.0110659							9.05804e-05		0.0119232	0.0309476	0.0382227	0.0375405							0.0301831	0.0365076
	wPt5228	7B	7B	230.8		0.00948378	0.0137266																							0.00486291	0.035311
	wPt5231	5A	-	-						0.0048266		0.0130854	0.0499222																	7.24458e-07	0.097036
	wPt5232	7A	7A-2	98		0.0110355	0.012406							0.0162714	0.0115548
	wPt5234	6B	-	-		0.0184826	0.0116214															0.0246784	0.0169361							6.57894e-07		0.0355208	0.0205209
	wPt5242	2B	2B	191.6		0.000312218	0.0247265			0.0173237	0.0385223																			6.79585e-05	0.0650211
	wPt5253	1B	1B	205.1																						0.0387116	0.0308404			0.00551451	0.0331463
	wPt5256	6B	6B	49.7		0.0127282	0.0128844							0.0247101	0.011192															0.0412156	0.0193971
	wPt5270	6B	6B	147.2																														0.0407666	0.0311311
	wPt5271	4A	-	-	yes	0.0470032	0.00780463
	wPt5283	7B	7B	38.7		0.000323134	0.025558															0.00446984	0.0261596							0.0163196	0.0248312
	wPt5284	1B	-	-						0.0267448	0.0335155											0.00746778	0.0224203
	wPt5333	6B	6B	60401	yes
	wPt5343	7B	7B	208.1		7.59135e-07	0.0447864
	wPt5346	5B	5B-1	26863	yes
	wPt5347	1B	1B	27.2																		0.0189499	0.0171321
	wPt5383	6B	6B	15.8		0.000374119	0.0243346															0.0133649	0.0202499
	wPt5395	6A	6A	24.1																										0.00271401	0.0369675
	wPt5432	3B	3B-1	46.3																		0.0380701	0.013678							0.025727	0.020893
	wPt5434	4A	4A	124.1		0.016798	0.0108478																							0.0154271	0.0240935
	wPt5455	NA	4A	35892	yes
	wPt5462	7B	7B	230.8																										0.0276483	0.0233353
	wPt5485	1B	-	-		0.0351654	0.00940281															0.0223675	0.0193572
	wPt5497	4B	4B-2	69.4	yes	0.0207508	0.0105438															0.00109575	0.0330497							0.00271121	0.037681
	wPt5513	2B	2B	69.5						0.00166599		0.0233121	0.041505	0.00540517	0.0152724			0.00637745	0.0568548							0.00464426	0.0550342			0.0351613	0.0182564
	wPt5556	2B	2B	81.2										0.00376324	0.01662
	wPt5562	1B	1B	37.4										0.0293495	0.0100469											0.0400073		0.0173976	0.0439858	1.34511e-05	0.0785196
	wPt5572	6A	6A	159.1		5.94194e-05	0.0300609			0.0245254	0.0348573			0.000300089		0.0220429	0.0221574	0.00131851		0.0137649	0.0518439									0.0249654	0.0211912
	wPt5577	1A	1B	216.3		0.0023681		0.0330854	0.0189246					0.0113721	0.0131766															0.000274485	0.0553618
	wPt5588	5A	5A-1	78.3		7.13836e-12		0.0128312	0.0253511					0.00305969	0.0172715															1.8372e-08		0.0458772	0.0176378	0.000268789		0.00297132	0.0678574
	wPt5647	2A	2A-1	16567	yes
	wPt5672	2B	2B	81.1										0.00744894	0.0168382
	wPt5677	7B	7B	258.8																										0.027467	0.0207415
	wPt5680	2B	2B	183		0.000218999	0.0254282
	wPt5736	2B	2B	164.7																						0.0438634		0.0314353	0.0365957	7.94085e-09		0.0144254	0.0312557
	wPt5738	2A|2B	2B	17.2	yes																	0.0129499	0.0217044
	wPt5749	4A	4A	104.1	yes	0.0261154	0.00869558			0.0153435	0.0385983
	wPt5788	NA	2B	69.3						0.00164224		0.0234909	0.0414164	0.00305892	0.0174136			0.00712062	0.0558836							0.00436976	0.056144			0.0435722	0.0168542
	wPt5808	NA	-	-										0.00338031		0.0114273	0.0272103					0.000350899	0.0408716
	wPt5825	3B	3B-2	2.8		0.0399433	0.00798892							0.00238107	0.0182848
	wPt5834	6A	6A	70.3																														0.0158262		0.00898738	0.0521479
	wPt5839	2A	2A-1	38.8										0.00716446	0.0142871
	wPt5846	7B	7B	45.6	yes																									0.0326284	0.0193679
	wPt5857	4A	4A	91.9				0.0376074	0.0183255
	wPt5871	4A	-	-																		5.68083e-05		0.0314055	0.0204046	0.0229197		0.0288401	0.0374647	0.010529	0.0272313
	wPt5876	1A	-	-	yes	0.00337263	0.0160456							0.00412649	0.0162193											0.00554529		0.0126793	0.0477914
	wPt5886	NA	3A-2	68.4																										2.11452e-05	0.072488
	wPt5887	2A|2D	2A-3	10.1		3.42603e-09	0.0648624							0.00734976	0.0152764															0.0106328	0.029711
	wPt5892	7B	7B	188	yes	0.00154904	0.0186481							9.28187e-05	0.0296547
	wPt5899	1B	1B	37.4	yes																	0.00254138	0.0276721					0.0363729	0.0343871
	wPt5907	1B	1B	167.5		2.92552e-08		0.0152097	0.0242842					0.0149707	0.0117128															1.4692e-05	0.0751394
	wPt5910	2A	-	-						0.0270536	0.0324436																			0.0244139	0.021037
	wPt5939	3B	-	-		0.0203673	0.0113758																							0.00525295	0.0350067
	wPt5940	7A	7A-3	137.3		0.00406873	0.0152084							0.044097		0.0250299	0.0223598					0.0418181	0.0131803							0.00242594	0.038586
	wPt5943	NA	3A-2 / 3B-2	109,8 / 37,0		0.0097807	0.0131493															0.00584381	0.0252328							0.00216416	0.0415099
	wPt5968	1A	-	-														0.000201805		0.0298072	0.0431357					0.00971801	0.0504685			0.00103961	0.0463463			0.00178621		0.0264372	0.0411315
	wPt5971	6B	-	-		8.55426e-05		0.0400756	0.0173276																					6.759e-08	0.115354
	wPt5989	2B	-	-		0.0027105	0.0172881			0.000193679	0.0947103			0.0070853	0.0147211			0.0240011	0.0405372							0.0437188	0.0293841
	wPt5996	4B	-	-	yes																									7.85451e-05	0.075917
	wPt6000	3B	3B-2	42.5	yes																					0.0430409		0.0434966	0.0327858
	wPt6012	1B|3A	1B	52.3	yes					0.0343329	0.0300967					0.0159972	0.0243037					0.0288674	0.0153384
	wPt6014	5B	5B-1	136.4																										0.00972896	0.0280101
	wPt6019	7A	-	-		2.56512e-09		0.0343251	0.0238697					0.00153241		0.0142571	0.029837			0.025198	0.0515383	0.0480557		0.021443	0.0274818	0.00798118		0.00258629	0.0888432	4.40188e-06	0.102262
	wPt6020	3B	-	-	yes	0.00410904	0.0156358																							0.00450762	0.0333859
	wPt6022	5B	-	-	yes									0.047159	0.00784064
	wPt6047	3B	3B-1	109.2																														0.0101541	0.0451386
	wPt6064	2A|2D	2A-3	11.7		0.00217999	0.0176471																							8.56047e-08	0.112575
	wPt6066	3D	3B-1	59		3.70569e-07	0.0463059							1.07444e-05	0.0388572															0.0304736	0.0202978
	wPt6074	1A	-	-						0.0129778	0.0411986			0.00504503	0.0155095			0.00871713	0.0526908							0.0199984	0.0375606							0.0143748	0.0407252
	wPt6104	7B	7B	224.6																		0.014165	0.02991
	wPt6105	5B	-	-	yes
	wPt6116	6B	6B	128.1						0.0267197	0.0328891
	wPt6120	2B	-	-		0.00393217	0.0159254							0.000895337		0.037013	0.0184873					0.00143988	0.0318785							5.21112e-06	0.0847829
	wPt6123	4B	4B-2	66.8		0.0130593	0.011565															0.00113315	0.0325971							0.0100989	0.0270955
	wPt6136	5B	-	-	yes	0.0369592	0.00834278							0.0400956	0.00848759															0.00264532	0.0375119
	wPt6147	NA	-	-		0.0138045	0.0118655							0.00664644		0.0127799	0.0310958					4.01157e-05		0.00364622	0.0394795
	wPt6154	6B	6B	7.1		0.032925	0.00857071																							0.00355069	0.0346621
	wPt6174	2B	-	-	yes	0.0464747	0.00746664																							5.55839e-06	0.0820897
	wPt6176	4A	4A	129.8																		0.00360005	0.0285535			0.0183805	0.0435074
	wPt6184	NA	7A-1	2.5																		0.0325799		0.029685	0.023665					1.49185e-05	0.0900625			0.00559448		0.00196394	0.0771871
	wPt6191	5B	-	-	yes																									2.6583e-05	0.0735501
	wPt6192	2B	2B	81.2										0.00325631	0.0170522
	wPt6199	2B	2B	81.4										0.02904	0.0108214
	wPt6204	3A|3D	3A-1	9523	yes
	wPt6205	2A	-	-		0.0246285	0.00981131																							0.000171329	0.0610618
	wPt6209	4B	4B-2	110																		0.00199994	0.0318163
	wPt6214	4A	4A	104.1	yes					0.0373334	0.0294768
	wPt6216	3B	3B-1	56.4		3.78875e-06	0.0414668							1.0411e-05		0.0366454	0.0188206	0.0318281	0.0366154											0.00257757	0.0387358
	wPt6229	1B	-	-	yes									0.00932142	0.0139388							0.0293883	0.0150749
	wPt6235	NA	-	-										0.00589454	0.0171013							0.0116619	0.0236043					0.0403679	0.0420556
	wPt6239	3B	3B-1	59.5		0.00500968	0.0154269							0.000298929		0.0487822	0.0187242													0.0152668	0.0258359
	wPt6240	1B	1B	92.9						0.036629	0.0291082											0.00491728	0.0245508
	wPt6245	2D	2A-1	17.6																																0.0442023	0.0322634
	wPt6247	6B	-	-																										0.0126329	0.026921
	wPt6276	7B	7A-3 / 7B	133,0 / 258,8				0.0363504	0.0186437																	0.0254168	0.0392644
	wPt6280	1A	1A-1	20.2										0.00147783		0.0403027	0.0174986	0.0183919	0.0427987											1.00342e-06		0.0125973	0.0278288
	wPt6303	4A	4A	40.9	yes									0.000988666	0.0206971
	wPt6330	NA	4A	66886	yes
	wPt6370	1B	-	-		0.00509056	0.014675			0.00219286		0.00330008	0.0706545	0.0193243	0.0108532											0.00926666		0.0478156	0.0298439	0.0144078	0.0245503
	wPt6467	3B	-	-		0.000631997	0.0223667							0.0102316	0.0133829															5.54613e-08		0.0252699	0.0227915
	wPt6477	2B	2B	99.3										0.00150526	0.0195369
	wPt6498	5B|7B	7B	120.6																										0.00310515	0.0384998
	wPt6502	4A	4A	119.8		0.0252423	0.00973138																							0.000214752		0.0179161	0.0253225
	wPt6509	NA	-	-	yes									0.0330781	0.0092964															1.68247e-09	0.141689
	wPt6520	6A	6A	25.7																										0.00108987	0.0495788
	wPt6522	2B|6B	2B	168.2		0.000907411	0.0237654							0.00702906	0.016516															5.61995e-09	0.148724
	wPt6530	1A	-	-						0.000739997	0.074028							0.0266225	0.0391749
	wPt6531	5B	-	-	yes
	wPt6563	6B	-	-		0.0149404	0.0113103
	wPt6575	2B	-	-		0.00224549	0.0171419							0.00084365		0.0372598	0.0179147					0.00113746	0.0327738							1.59402e-06	0.0918281
	wPt6585	6B	-	-	yes																											0.0265493	0.0224137
	wPt6592	1B	1B	26.4																		0.0183305	0.0179197
	wPt6604	3D	-	-										0.0381	0.00911365							0.0332536	0.014739
	wPt6608	1B	-	-																														0.0373478	0.0303104
	wPt6643	2B	2B	174																		0.00407745	0.0261229
	wPt6667	6B	-	-																										6.45015e-07	0.0998741
	wPt6678	NA	6A	156.3										0.00738192	0.0144209															0.0135868	0.0252973
	wPt6709	1A	1A-1	27		0.000322119	0.0246636															0.00675354	0.0226276							0.000578048	0.0497186
	wPt6728	4A	4A	90.9																		1.62289e-05		0.00601156	0.0377149
	wPt6757	4A	4A	128.5		0.0339705		0.0176481	0.0232298			0.0223842	0.0426028
	wPt6775	2A|2B|2D	2A-3	7.1		2.54278e-09	0.0665077			0.0129886	0.0465355																			7.91852e-09	0.136518
	wPt6785	3B	3B-1	196.5																												0.0357045	0.0197165
	wPt6797	7A	7A-3	130																						0.0194405	0.0387275
	wPt6824	7A	7A-2	38.6		9.31546e-06	0.0367574			0.0198758	0.0403913																			0.000568414	0.0513547
	wPt6825	5A	5A-1	70		0.00350251	0.0159196							0.0168904	0.011315															0.0419007	0.017041
	wPt6829	6A	6A	169.2	yes	0.000207283	0.0265171							0.0101851	0.0134438							0.0378798		0.0385795	0.0192512
	wPt6842	7A	7A-3	24.3																				0.0043317	0.0361985
	wPt6853	1A	1A-3	30.4	yes																	0.0492471	0.012076
	wPt6854	3A	-	-		0.0164066	0.0110078
	wPt6869	4B|7B	7A-3 / 7B	118,1 / 230,5						0.0395668	0.0308309															0.0159524	0.0438089
	wPt6878	1B|5B|6B	-	-		0.00167508	0.0187435			0.00152515		0.0287951	0.0385006					0.0128903	0.0474957							0.0109022	0.0447878
	wPt6880	5B	-	-	yes
	wPt6902	NA	5B-1	60.1																										0.0351063	0.0184833
	wPt6904	6A	6A	35.4																										3.5536e-06	0.0851853
	wPt6910	5B	-	-										0.0321626	0.00930655															0.000541388		0.0143561	0.0267248
	wPt6939	NA	-	-		0.0454712	0.00777183							0.0230551	0.0107714
	wPt6945	3B	-	-	yes	0.000840981	0.0206983																							2.44542e-06	0.0878908
	wPt6956	NA	3B-2	36.7		0.00550062	0.0157424															0.00786722	0.0250661							0.00973577	0.0307011
	wPt6959	7A	-	-						0.0282895	0.0325933			1.1569e-05		0.00562562	0.0322255	0.000411224		0.0350026	0.0366309	0.000377146		0.0214644	0.0233847					0.000807794	0.0463233			0.000215147		0.00112116	0.0825698
	wPt6961	3B	3B-2	5.2										0.00557656	0.0158746							0.0149118	0.0190801							0.00106538	0.0446967
	wPt6969	NA	-	-		0.041855	0.00783706							0.000901635	0.0215679
	wPt6971	5B	-	-																						0.0138852	0.0459096			0.0316269	0.021599
	wPt6989	5B	5B-1	131.1		0.00474428	0.0149963							0.0445164	0.00802097															0.000207988	0.055718
	wPt6994	6B	6B	17.6		0.00122419	0.019524			0.00805356	0.0465663											0.0419293	0.0132133
	wPt7000	3B	-	-		0.0103311	0.014899							0.00457815		0.000650784	0.0532017	0.0350321		0.0151019	0.054495									0.0162452	0.0266872
	wPt7004	2B	2B	215.1	yes	0.00287136	0.0162824			0.00350236	0.0558989
	wPt7006	5B	-	-		0.0018044		0.00443042	0.0332982
	wPt7026	2A|2B	2A-1	60914	yes
	wPt7027	6A	6A	34.3	yes	0.0456189	0.0081788							0.0488186	0.00907199															9.96902e-05	0.069915
	wPt7049	2A	2A-1	162.6		0.0138536	0.0126923															0.0257748	0.0173586							0.0443642	0.0179461
	wPt7053	7A	7A-3	68.1		0.0277301	0.0092018															0.0290024	0.0158313
	wPt7064	NA	-	-																		0.0234044		0.00272109	0.0411519	0.0184501		0.0279747	0.0410898			0.0319437	0.021455
	wPt7066	1B	1B	148.1		0.0154166	0.0111083																							0.00725097	0.0296051
	wPt7074	1A	-	-	yes	0.00757329	0.0139565											0.00839776		0.0156972	0.0486609	0.0125168	0.0203336			0.0126996	0.042946
	wPt7108	7A|7B	7B	249		2.7126e-05	0.0312336			0.00324613	0.05725			0.0023059	0.0181055							0.00169685	0.0305802			0.0128532	0.0428203
	wPt7138	1B	-	-		4.87963e-07		0.0332478	0.0193245	4.61724e-05		0.00199701	0.0787642	2.81832e-05		0.0287882	0.0206478	0.000314891		0.0475478	0.0325248					3.23914e-05		0.00552319	0.0596693
	wPt7145	3B	3B-1	174.3		9.32854e-05	0.0284007			0.00387655	0.0551879			0.0116615	0.0129103											0.0211553	0.0368944			0.0344047	0.0188247
	wPt7167	5B	5B-1	96.2		4.88103e-05	0.0309923							0.000147187		0.0369096	0.0198615					0.0389846	0.0141794
	wPt7175	2A	2A-1	8.9		0.0333229	0.00842692							0.006171	0.0149628
	wPt7188	1B|7A	7A-2	70.4	yes																					0.0391652	0.031643			0.00593558	0.032925
	wPt7201	5A	5A-1	120.4		2.07401e-05		0.0215025	0.0225864	0.00267941		0.0277853	0.0406259																	0.000401617	0.054447			0.0492975		0.0245414	0.0418159
	wPt7204	6A	6A	156.7		0.0182495	0.010473																							0.00106031	0.0434974
	wPt7219	NA	7A-3 / 7B	120,1 / 234,7																		0.0459308	0.0142351			0.016543	0.0435447
	wPt7225	3B	3B-1	5.8						0.0120958	0.0446683																			0.00258643	0.0408294
	wPt7233	4B	-	-		0.00195444	0.0190007																							0.00249303	0.0412252
	wPt7264	3B	3B-1	5.7						0.0154586	0.0444864															0.0319416	0.0355336			0.0392514	0.0210569
	wPt7279	5B	-	-																										0.00115283	0.0461751			0.0278449	0.035074
	wPt7295	7B	7B	224.7																		0.0016815	0.0309844
	wPt7305	2B	2B	188.5		0.000140609	0.0263156																							3.01032e-05	0.070492
	wPt7312	2B	-	-		0.0049879	0.0153125							0.000931067		0.0382181	0.0186079					0.00138076	0.0321213							7.78619e-06	0.0838213
	wPt7317	2B	2B	170.3		0.0298049	0.00895477															0.0136155	0.0192142							7.91545e-05	0.0629591
	wPt7320	2B	2B	77.4														0.00346047		0.0334013	0.0403058					0.0125182		0.0232287	0.0424199	2.06174e-05	0.0765334
	wPt7339	1A	1A-3	24.9		0.000689106		0.0317809	0.0188299																									0.0102984	0.0446364
	wPt7343	6B	6B	19.8		0.0356941	0.00843114							0.00920095	0.0133773
	wPt7351	7B	7B	203.4		0.00761784	0.0143834			0.0261	0.0350711															0.0108316	0.0470136			0.0377439	0.0183162
	wPt7354	4A	4A	121.5	yes	0.0240405	0.00972002
	wPt7355	4A	-	-		0.0294032	0.00916074																							0.000184795	0.059156
	wPt7360	2B	2B	172.8		0.000102172	0.0288475																							0.000118028	0.0612118
	wPt7387	7B	-	-						0.0296405	0.0333491															0.0147731	0.043763
	wPt7391	4A	-	-	yes
	wPt7400	5B	-	-										0.0150593	0.0121936															0.00174625		0.0214883	0.0249224
	wPt7412	4B	4B-2	116.9																										3.6453e-06	0.0868396
	wPt7445	6A	6A	69.3	yes	0.000808521	0.0210737																							1.70047e-09	0.141644
	wPt7466	2D	2A-2	36.8		6.40924e-06	0.0391059																							0.000628674	0.0498002
	wPt7475	6A	6A	24																										0.0244799	0.0248486
	wPt7486	3B	6A	50.8																				0.0178914	0.0269056					2.80045e-05	0.0765171
	wPt7489	6B	6B	88.2	yes																									0.00629176	0.0312635
	wPt7491	1D	4A / 7A-2	117,2 / 30,3		0.00538643	0.0153903
	wPt7506	2B	2B	223.5																										0.0202304		0.0376282	0.0194547	0.00897973		0.0108568	0.0503856
	wPt7540	6B	6B	63																										0.000282106	0.0546935
	wPt7558	4A	4A	95.1		0.00121976	0.0196642															0.0342771	0.0138165							9.87216e-07	0.0952172
	wPt7572	6A	-	-		5.54161e-05	0.0298392							0.0103459	0.0130081
	wPt7577	7A	-	-	yes
	wPt7623	6A	6A	51.6		0.00275971	0.0166858																							2.48621e-10	0.153174
	wPt7626	2A	2A-1	38.5										0.00346812	0.0178453									0.0194373	0.0246429	0.0237008		0.0370919	0.0357432
	wPt7652	1B	-	-						0.0490272	0.025657																							0.0365728	0.0304451
	wPt7655	6A	6A	156.4										0.0387445	0.0115304															0.0467799	0.0204969
	wPt7660	NA	-	-	yes
	wPt7662	6B	6B	9.5																		0.000629145	0.0359643
	wPt7663	6A	6A	41																		0.00280471	0.0282632							0.000521408		0.0228167	0.0239122
	wPt7665	5B	5B-3	0	yes																									3.60717e-07		0.0475945	0.0178296
	wPt7705	3B|3D	-	-										0.038569	0.00866859																			0.040022		0.015219	0.0475204
	wPt7734	7A	7A-2	84.2										0.00636859		0.0458924	0.0171168													0.00342901	0.0366648
	wPt7754	6A	6A	25.8																										0.00437599	0.0338462
	wPt7756	3A	-	-		3.73812e-06	0.0388392							0.00173076	0.0192821							0.0495195	0.0120474
	wPt7757	2B	2B	81.2										0.00726127	0.016377																			0.0317055	0.0385418
	wPt7763	7A	-	-														0.0227404	0.0455572			0.00184765	0.032833			0.0123597		0.0492045	0.0360039
	wPt7777	6B	6B	17.6		0.00116408	0.0199409			0.00786705	0.0479008											0.0438569	0.0128447
	wPt7784	1A	-	-																		0.000125072	0.045973
	wPt7794	4B	-	-		0.00074335	0.0218762			0.0154067	0.0392256															0.00890079		0.0372304	0.0331327	0.00286959	0.0372258
	wPt7821	4A	4A	119.8		0.0262964	0.00929133																							0.000250759		0.0197928	0.0241041
	wPt7840	6A	6A	26487	yes
	wPt7846	6B	6B	77.5		0.00873234	0.0132833
	wPt7848	5B	-	-	yes
	wPt7876	4A	-	-		0.00127937	0.0189251											0.00646491		0.0438487	0.033671			0.0159525	0.0258904					0.00712295	0.0301312
	wPt7883	2B	-	-		0.0041702	0.0155584							0.0101539	0.0132589							0.000239606	0.040778							3.14904e-05	0.0700218
	wPt7886	3B	-	-	yes																									4.9325e-09	0.134219
	wPt7887	7B	7B	188.3		0.0120194	0.0131002							0.00445449	0.017512
	wPt7890	3A	-	-	yes	0.00887379	0.0126034																							1.05627e-06	0.0950003
	wPt7906	6A|6B	6A	58.5		0.015332	0.0141556																							7.42587e-05	0.0751037
	wPt7935	6B	6B	108842	yes
	wPt7939	4A	4A	94				0.032012	0.0197569			0.0382388	0.038809													0.0105936		0.0111598	0.0515843
	wPt7954	6B	-	-																										0.0209282	0.0220787					0.019795	0.041379
	wPt7984	3B	3B-1	13.2																														0.0193177	0.0397637
	wPt7992	3A	-	-		0.0209319	0.0101988
	wPt8006	6A	-	-										0.0260207	0.0100228
	wPt8015	6B	-	-		0.000714765	0.0210851											0.00587098	0.0579588			0.030341	0.0148554							3.20625e-07		0.0356867	0.0196845
	wPt8041	3A	-	-		2.35237e-06	0.0419362							0.00241057		0.0288387	0.0206035													0.0250195	0.0212104
	wPt8054	5B	5B-1	129.7	yes																									0.0499449	0.0163521
	wPt8059	6B	-	-		5.17882e-07	0.045668			0.00205697	0.0625522			0.0329175	0.00904469
	wPt8071	2A	2A-1	192	yes	0.000844182	0.0219766							0.00582485	0.0161523											0.0194729	0.0409767			0.0348877	0.0196596
	wPt8079	3B	3B-1	14.4						0.0470322	0.0268263			0.0297225	0.00934489			0.00122765		0.0199883	0.0447434					0.0358892	0.0310206
	wPt8104	3A	-	-	yes																	0.0285735	0.0156047
	wPt8124	6A	6A	151.9																										0.000128064	0.0600717
	wPt8125	NA	5B-2	33.5		0.0416217	0.00782569
	wPt8140	3B	-	-																										0.0158595	0.0241053					0.0143612	0.0464262
	wPt8153	2A	6B	57.3														0.0110125	0.0495838							0.0424491	0.0289687			0.0433716	0.0168955
	wPt8155	NA	-	-										0.0460004	0.00799142
	wPt8157	5B	-	-	yes					0.0191378	0.0367395																							0.0432113	0.0279944
	wPt8167	4A	4A	120.2																										3.46497e-05	0.0736554
	wPt8168	1B	1B	84.1						0.0158058	0.0389017											0.00617134	0.0235993
	wPt8172	1A	-	-										0.00428876	0.0160607			0.000778264		0.0376252	0.0355093									0.00113499	0.0437906
	wPt8192	7A	-	-																										0.0175464	0.0232592
	wPt8194	6B	6B	76.6		0.00557669	0.0146027																									0.0139191	0.0272615
	wPt8203	3A	-	-				0.0277891	0.0200692																									0.0249267	0.0343152
	wPt8211	7B	-	-		4.87197e-05	0.0302712
	wPt8239	6B	6B	18.6		1.64266e-06	0.045551							0.00726816	0.0151369							0.00135097	0.0332756							0.000100628	0.0642762
	wPt8245	1A	1B	216.5		0.00168341		0.0411115	0.019304					0.0112022	0.0133872															0.000719626	0.0490458
	wPt8262	5A	-	-	yes																									9.6209e-10	0.145694
	wPt8263	2B	-	-	yes	0.00948738	0.0135788							0.001581		0.0402533	0.0184826					0.00176953	0.0329662							3.25015e-06	0.095022
	wPt8267	1B	-	-						0.0363344		0.0168514	0.0516522													0.0100857	0.0477319
	wPt8268	6B	-	-	yes	0.00179066	0.0185492																							0.0177023	0.0234216
	wPt8271	4A	4A	120.2	yes																									2.85299e-05	0.0704376
	wPt8283	7B	7B	84.7		0.0344647	0.00871329							0.0191341	0.0112051																			0.0285574	0.03293
	wPt8284	2B	2B	164.9	yes	0.00929326	0.0129333							0.0370422	0.0084336											0.0231562		0.0286984	0.0372247	2.69244e-13		0.00786183	0.0328993	0.0162276	0.0395948
	wPt8291	NA	4B-2	134.5																										0.000685215	0.0469607
	wPt8312	7B	7B	151.3		8.46108e-09	0.0583962			3.17881e-05		0.0203371	0.0434644	0.0474756	0.00790018											0.0248323	0.0350006			2.84836e-07	0.1046
	wPt8340	2B	2B	177.5		0.014302	0.0113548																							7.11931e-05	0.0636924
	wPt8386	3B	-	-																		0.00235236	0.0295526
	wPt8387	7B	-	-	yes	0.000134232	0.0274595			0.00325411	0.0576858			0.00412711	0.016612							0.0027043	0.0284024			0.0208654	0.0374314
	wPt8393	5B	-	-	yes																									0.0137295	0.0256047
	wPt8404	2B	2B	53.1	yes									0.0120717	0.0124734															0.031357	0.0190545
	wPt8417	NA	7B	207.1										0.020476	0.0108839
	wPt8424	2B	-	-		0.00686979	0.0150291							0.00119641		0.044036	0.0182263					0.00099173	0.0365506							1.2148e-06	0.104022
	wPt8427	NA	-	-		7.35207e-11		0.000706996	0.0507389	4.84701e-06		0.000825901	0.101148	0.000741531	0.0223629			0.0360642	0.0345235
	wPt8443	6A	-	-										0.0273485	0.00969524			0.00397377	0.0674828											0.00011634	0.062547			0.0171354	0.0419103
	wPt8460	2B	2B	182		0.000222711	0.024784			0.0287404	0.0318429
	wPt8478	NA	-	-														0.00163395	0.0750552							0.0292797	0.0330613			0.000181422	0.0592462			0.00345746	0.0575145
	wPt8480	3B	3B-1	192985	yes
	wPt8489	NA	4A	33909	yes
	wPt8492	2B|7A	-	-										0.000785687	0.0237739
	wPt8493	6B	-	-						0.00429222	0.0597579													0.0304443	0.0233423
	wPt8508	6B	6B	143.5		0.00959304	0.0118961																							2.61927e-07	0.109425
	wPt8548	2B	-	-	yes																									4.24412e-06	0.0847374
	wPt8554	6B	6B	142.6		0.000774836	0.0211095																							2.55244e-08	0.122773
	wPt8555	4B	-	-																										2.32478e-05	0.0807238
	wPt8583	2B	-	-										0.00112413	0.0225655																	0.0321551	0.0215962			0.0304873	0.0379926
	wPt8592	3B	3B-1	59.5	yes									0.0060277	0.0167764
	wPt8615	7B	7B	207.7		1.06519e-06	0.0422493
	wPt8627	1B	1B	19.7														0.0144023	0.0468279							0.0190987	0.0387153			0.0221764	0.0226521
	wPt8629	2B	-	-																		0.00917332	0.0223217
	wPt8686	3B	3B-1	56.5	yes																									0.0377598	0.0181236
	wPt8693	2B	2B	177		0.0193425	0.010894																							5.37226e-08	0.119288
	wPt8699	3A	-	-	yes									0.0452076	0.00806452
	wPt8721	6B	6B	89.9		0.00835201	0.0140211			0.0308842	0.0326499			0.0322457	0.00949936			0.0339476	0.0363774			0.000103869		0.00922245	0.0300442	0.00195758	0.0667915			0.0161992	0.0244374
	wPt8741	3A	-	-														0.0476322		0.0124903	0.0526117									0.000947773	0.0445873			0.0138091		0.026366	0.0378319
	wPt8744	1B	-	-		0.00375292	0.0155781																							1.82625e-06	0.091509
	wPt8764	6A	-	-	yes																													0.0222687	0.037525
	wPt8770	1A	-	-	yes	0.0148041	0.0112319							0.0112237	0.0129229											0.00524527		0.0122849	0.0494693
	wPt8773	1A|6A	1A-2 / 6A	20,7 / 177,0	yes																									0.0484341	0.0164282			0.0385214	0.0300166
	wPt8776	1B|2B	2B	218.5														0.031457	0.0411357											5.41409e-10		0.0132917	0.0306581	0.0255828	0.0383975
	wPt8796	4B	-	-	yes	0.0106691	0.0122284															0.0177967	0.0174698							2.55305e-07	0.104128
	wPt8814	6B	6B	50		0.0143195	0.0113807																							0.00552932	0.0325864
	wPt8826	2A	2A-1	146.4		0.0182113	0.0110034											0.0226482	0.0419163			0.000149964		0.00458523	0.0356028					9.31756e-08	0.113269			0.0450809	0.0288337
	wPt8833	6A	6A	68.5	yes	0.000248452	0.026609																							3.26769e-14	0.222746			0.0432555	0.0304522
	wPt8838	1A	-	-						0.00180083	0.0640975							0.027962	0.037303											0.0248322	0.020925
	wPt8856	4B	2B	164.6	yes	0.0429317	0.00779182							0.0281445	0.0095784															8.93336e-11	0.15963
	wPt8866	1D	1B	205322	yes																	6.80446e-06		0.000721848	0.0551171
	wPt8876	3A	-	-		0.0217452	0.0099335											0.0176879	0.0447177							0.031349	0.033144			0.00749941		0.0376335	0.019171	0.0126705		0.0176547	0.0430303
	wPt8882	1A	-	-						0.000104803		0.0097158	0.0584996					0.00985168		0.021372	0.0458533
	wPt8886	3B|4A	4A	120.2																										2.27436e-05	0.0716768
	wPt8892	4B|6B	4B-2	65.5	yes	0.000338616	0.0243459			0.0382178	0.0295918																			0.000172366	0.0581674
	wPt8916	2B	-	-						0.0161775	0.0388692			0.0158874	0.0125132
	wPt8919	7B	7B	146.7	yes	0.012875	0.0116753
	wPt8920	7B	5B-3 / 7B	4,8 - 51,3																																0.0480534	0.033994
	wPt8925	2A	2A-1	6.2		0.0148217	0.01182																							7.68764e-05	0.0669874
	wPt8944	6A	6A	162.1		4.25241e-07	0.0473583							0.0269496	0.00977357									0.00566444	0.0340682					0.0230869	0.0213404
	wPt8959	3B	3B-2	23.6										0.00291888	0.0174375																			0.0315395		0.00902306	0.0519988
	wPt8976	6B	-	-	yes	6.16527e-07		0.000418908	0.059067	2.95045e-05		0.006503	0.062617	0.000100037		0.0347813	0.0200287					0.0313673	0.0166999
	wPt8989	7B	7B	224.6																		0.00172702	0.0306048
	wPt9000	6A	-	-		2.97508e-05	0.0322876			0.0236701	0.0351705			0.000679218		0.038014	0.0180983	0.00220817		0.032803	0.0390205									0.0230373	0.021719
	wPt9015	6B	6B	15.7	yes	0.000621373	0.0217316																							0.0353276	0.0187339
	wPt9028	1B	1B	204.9						0.0230889	0.0358283															0.00124684		0.00472037	0.0635969	0.0245253	0.0212951
	wPt9032	1B	1B	148.2		0.0103883	0.0126154			0.0419457	0.0279702																			0.00576598	0.0316921
	wPt9037	4A	-	-		0.000130951	0.0299544			0.0236679	0.0379979																			0.0125662	0.0271001
	wPt9075	6A	-	-																		0.0337614	0.014054
	wPt9088	3B	3B-1	60.4														0.00465461		0.0465173	0.032855
	wPt9094	5A	-	-		0.0324256	0.00861952
	wPt9133	7B	7B	151.2		8.55343e-10	0.0663835			3.17881e-05		0.0203371	0.0434644	0.0163832	0.0114216											0.0248323	0.0350006			2.84611e-07	0.103263
	wPt9160	3A	3A-2	171.2																0.0285375	0.0404824	0.000779241		0.0246758	0.0220078					0.009227	0.0282227			0.0128402		0.00382384	0.0649506
	wPt9196	4A	4A	119.2																0.0433969	0.0384019	0.0201674		0.0357214	0.0201879
	wPt9204	NA	-	-										0.0203554	0.0108472							0.00130633	0.0322781													0.0456043	0.0301758
	wPt9207	7A	7A-2	24.6																		0.0390749	0.0139785
	wPt9223	4B	4B-2	132.3																										0.0240228	0.0209099			0.022264	0.0356249
	wPt9241	6B	6B	131.6	yes	0.000114926	0.0273902			0.0132839	0.0409302											0.0251069	0.0156258
	wPt9256	6B	6B	131.9		0.018285	0.010681
	wPt9274	2B	2B	7																		0.0293603	0.0152058							0.0246611	0.0210985
	wPt9277	2A	2A-3	16						0.00918385	0.0451884							0.0344611	0.034583			0.0418391	0.0129262			0.00655792	0.0508837							0.0051026		0.028785	0.0361558
	wPt9302	NA	2A-3	8.3																														0.0416451	0.0308397
	wPt9314	7A	7A-2	92.8																										0.0439954	0.0169373			0.0193838		0.0142189	0.046233
	wPt9320	2A	2A-1	90.3										0.0251452	0.0101298							0.00114156	0.0328366							0.0223815	0.0216095
	wPt9350	2B	2B	183.2										0.0434888	0.00838543															1.59465e-06	0.0938165
	wPt9369	3A	-	-		0.0351188	0.00836499
	wPt9409	1B	1B	130.2		0.00428089	0.0156835															0.000962109		0.0498131	0.0167159					0.00178394	0.0403113
	wPt9410	3B	3B-1	22.8		0.00508291	0.0192232							0.00131491		0.0293898	0.0234087
	wPt9418	4A	4A	122.8		0.000993516	0.0213561																							0.00434245	0.0364148
	wPt9432	3B	-	-	yes	0.0067332	0.0144213																							0.00504175	0.0346894
	wPt9445	4A	-	-																										0.0119102	0.0261532
	wPt9474	6A	1A-2 / 6A	16,3 / 165,7																				0.035747	0.0190784					1.56151e-07	0.108075
	wPt9488	3D	3B-2	17.2		0.00811452	0.0138573							0.00140701		0.0329453	0.0197205
	wPt9496	3B|7A	7A-2	3.2						0.0365161	0.0330193
	wPt9501	NA	-	-		0.0123071	0.0117985							0.00432186		0.0167856	0.0270462							0.0374302	0.0195139
	wPt9510	3B	-	-	yes	0.00521693	0.0157328																							0.00486148	0.0341424
	wPt9515	7B	7B	258.9	yes																									0.0486696	0.0160104
	wPt9569	5B	-	-		0.0248165	0.00947786							0.0011698	0.0206681
	wPt9577	3B	-	-																						0.0279167		0.0127523	0.0549657	0.0238136		0.00811875	0.0361154			0.0469745	0.0319108
	wPt9579	3B	3B-1	56.5		5.94087e-06	0.0432714							0.000138059	0.0325836															0.00542882	0.0346484
	wPt9586	2A|2D	2A-3	8.1										0.0227632	0.010558
	wPt9589	6D	-	-		2.97987e-05	0.0316135			0.00695791	0.0487599																			0.0170094	0.0236005
	wPt9624	2A	2A-1	38.5						0.0455895	0.0306245			0.00753012	0.0154587
	wPt9625	4B	-	-	yes	0.0107034	0.0130427																							8.23338e-06	0.0835647
	wPt9654	2B	2B	178.1		0.01148	0.0117443																							1.54508e-05	0.0752805
	wPt9660	1B|5B|6B	-	-		0.00371614	0.0165544			0.0011614		0.0282559	0.0408506					0.0184395	0.0428576							0.0161664	0.040389
	wPt9666	5B	5B-1	15.4	yes																									0.00086344	0.0471528
	wPt9679	6A	6A	34.3	yes																									0.000159026	0.0574279
	wPt9690	6A	6A	48.5		0.000174743	0.026861									0.0381883	0.0178509													1.9408e-09	0.139694
	wPt9692	6A	6A	47.2		0.014017	0.0122136																							0.000500055	0.0533619
	wPt9724	5B	5B-1	16.3		0.0461694	0.00749841																							0.000813369	0.0454422
	wPt9746	7B	7B	258.9	yes	0.000372993	0.0230955			8.71217e-05		0.0158828	0.0470451					0.0162592	0.0444244							0.0239267	0.035439			4.51243e-05	0.0670085
	wPt9748	5A	-	-		0.00640714	0.0142105							0.0416164	0.00837912															2.86727e-05		0.0244389	0.0228027
	wPt9757	1A	-	-	yes
	wPt9793	2A	2A-3	15.6						0.00783051	0.0485417							0.0271028	0.0382407			0.00769268	0.02234			0.00936885	0.0477868							0.00290191		0.0340404	0.0349926
	wPt9796	7A	7A-2	84.3										0.00333953		0.0327676	0.0192183													0.00626093	0.0317207
	wPt9812	2B	-	-		0.0301068	0.00885688			0.0409348	0.0281191																			0.000474481	0.0493989
	wPt9832	6A	6A	24.6																										2.20444e-06		0.0451811	0.0185846
	wPt9833	4A	4A	104.1	yes					0.0337697	0.0302833
	wPt9859	2B	-	-		0.00269778	0.0171809											0.0307844	0.0370545			0.00756907	0.0226204							2.57355e-07	0.106112
	wPt9864	1B	-	-														0.015316	0.0462522
	wPt9877	7B	7B	259.4																		0.0144055	0.0191508
	wPt9952	6B	-	-		6.03407e-05	0.0372998																	0.0475558	0.0185966					0.000114622	0.0688893
	wPt9971	6B	6B	62.3		0.0466539	0.0077715																							0.000385964	0.0531313
	wPt9989	3D	3B-2	16.8		0.014515	0.0131042							0.00630104	0.0172556
	wPt9990	6B	6B	15.8	yes	0.00168354	0.0182596
	Xcfd15	-	1B	14.1		0.00010112		0.0302552	0.0194227	0.000148804		0.0329211	0.037047	0.000637716		0.0416118	0.0174307					0.0192242	0.017452			0.0156534	0.0420807			1.67834e-07	0.112507
	Xgwm1017	-	7A-3	82						0.019768	0.0374155													0.0151188	0.0266173					0.000230066		0.022442	0.0238097
	Xgwm1042	-	3A-2	68.8		0.00225448		0.0381258	0.0175278			0.0251755	0.0404074	0.00193312		0.00294023	0.0368626	0.00477121		0.00166586	0.0831032			0.0162979	0.0250358	0.0159569		0.00880327	0.0529233	0.0216211	0.021667			0.0462804		0.0405278	0.0316575
	Xgwm1066	-	-	-		0.0142119	0.011377					0.0208924	0.0431227	0.0230037		0.00701833	0.0302395	0.00212229		0.0039248	0.0701046									0.00309349	0.0358161
	Xgwm1084	-	4B-2	106.9		0.000154445	0.0265036			0.0164713	0.0384587															0.00188012		0.00855538	0.0533282	7.094e-12		0.0184661	0.0249132
	Xgwm1093	-	-	-		0.01182	0.0117688			0.0062592	0.0487649							0.000357558		0.0135858	0.0520612					0.00231409		0.0250795	0.039736
	Xgwm124	-	1B	143.2		0.000500509	0.0229393			0.0481379	0.0263075																			8.33284e-06		0.00476581	0.0356685
	Xgwm154	-	5A-1	24.3		0.00146384		0.0105099	0.0272063									0.0321052	0.0358398					0.0402965	0.0181998					3.36535e-05	0.0691867			0.0288986	0.0329323
	Xgwm193	-	6B	107.8		0.00598155	0.0141396									0.0279729	0.0199511					0.0317915	0.0143717							1.1589e-05	0.0765959
	Xgwm299	-	3B-2	28.1		0.0294692	0.00894356																			0.017619		0.0472542	0.0300129	0.0263912	0.0210953
	Xgwm311	-	2A-3	9.3		3.44771e-05	0.0302382			0.0161242	0.038703							0.0214839	0.0407543					0.0193055	0.0241535	0.0455636	0.0279029			0.00113597	0.0437449			0.0111808	0.0436706
	Xgwm408	-	-	-				0.0226671	0.0212807																					0.00493024		0.00223162	0.0419833	0.0413508		0.0492796	0.0291296
	Xgwm459	-	6A	26.3		0.00772663	0.0130917							0.0445841	0.00809781							0.018509	0.0173643			0.0244102	0.0352029			0.0232079	0.0213675			0.0387957	0.0292241
	Xgwm495	-	4B-2	84		3.07924e-07		0.00845111	0.0286474			0.0101183	0.0536773	0.00549923	0.0151209							0.0290759		0.0398792	0.0188702					0.0408816	0.0176896
	Xgwm499	-	5B-1	85.8		8.29087e-07	0.0441123							0.0239019	0.0102739															5.40538e-11	0.167406
	Xgwm537	-	7B	75.9		0.00220864	0.0180826			0.0183095	0.037246			0.0187454	0.0114598			0.0342639	0.0346575			0.0118695	0.0199009			0.0105423		0.00864577	0.0531791	0.000138895	0.0603685			0.0198796		0.00740201	0.0547814
	Xgwm60	-	7A-2	78.6		0.000377124	0.0239395							0.0128516	0.0120645							0.0135686	0.0193337			0.0491581	0.0274507			3.75891e-05	0.068724
	Xgwm633	-	1A-3	16		0.00977896	0.0131081			0.00876413	0.0492186											0.0328244	0.0149081			0.00797817	0.0528523			0.000300261	0.0551461			0.0204055	0.0393182
	Xgwm865	-	5A-2	0		2.78255e-06	0.0401261			0.0161551	0.0390389							0.0304319	0.0364744			0.000269454		0.00124047	0.045733	2.3239e-05		0.000413115	0.0985587	7.2586e-06		0.00409331	0.0368897
	Xgwm937	-	4A	46.3		8.35183e-13		0.00011128	0.0633945	0.000875218		0.000932133	0.0905394	0.000664262		0.0311464	0.0192585	0.00572136		0.00740757	0.0596154	0.00808529	0.0227448			0.0449559	0.0280584			3.22149e-09		0.0362942	0.0200789
	Xwmc235	-	5B-1	175.3										0.019705	0.0110806			0.0491225	0.031175			0.0440843	0.0130277			0.00551193		0.015115	0.0490238	0.000302065	0.0548373			0.0275787	0.0343275
	Xwmc606	-	7B	37.5														0.044581	0.031767							0.0495961		0.0283699	0.0369559	7.24632e-06		0.0335985	0.0200267
